# Supplementary material for: A Class II KNOX Gene, KNAT7-1, Regulates Physical Seed Dormancy in Mungbean [Vigna radiata (L.) Wilczek]
Source: Front Plant Sci. 2022 Mar 15;13:852373. doi: 10.3389/fpls.2022.852373 (PMC8965505; doi:10.3389/fpls.2022.852373)
Supplement: Supplementary file 1 [file Table_1.XLSX]

## Sheet: Sheet1
Supplementary Table S1. Primer sequences used in this study
Primer/marker name	Forward sequence (5'-3')	Reverse sequence (5'-3')	Position on chromosme 7 of mungbean reference genome (Kang et al. 2014)	Reference	Experiment	Note
VrSdp-SSR1	GAATAACAAATATACCTTTAATGTCG	TGCTTACTCATGGTGTGGTA	31839123	This study	Gene mapping
VrSdp-SSR2	CCAAGGAGTCGATCACAGAA	TCGCAAGAATATTTTGGTTGG	31842775	This study	Gene mapping
VrSdp-SSR3	AATGTCGAGTTTCACACACA	TTTTGTTATTAAAAGACAGTTTGA	31849900	This study	Gene mapping
VrSdp-SSR4	TTTTCCATTTCAGCGGTATAAA	CGATGTTTAACACAAGGGAAAA	31854634	This study	Gene mapping
VrSdp-SSR5	ACAATTAAATATGTGTCCAAAACTCA	AAAAAGAAGAAAATTTTTGTCGAAC	31857603	This study	Gene mapping
VrSdp-SSR6	TCGTCCGTTTTTCTTCTCCA	TGTTATGCTTAGGCAAATCAATTC	31861789	This study	Gene mapping
VrSdp-SSR7	AAGATGATGGAGTGAGGGAAGA	CAATAATCCGGATAGAAAGAAAAAGA	31863061	This study	Gene mapping
VrSdp-SSR8	GAAATTCCAACTTTGTGTCC	TTTGTTACTGTTTGTTGTTTCAT	31867834	This study	Gene mapping
VrSdp-SSR9	GTGTAGATGCGTGGCAACAT	GGAAGCCCATGTCTGAGTGT	31878329	This study	Gene mapping
VrSdp-SSR10	GGCTGGCAATGAATATGCTC	AACTGGTCGATCGGTGTAGC	31860170	This study	Gene mapping
VrSdp-SSR11	TTATGCCAACAAGGGAAAGTG	CAACACATACGGGTTGATGC	31860712	This study	Gene mapping
VrSdp-SSR12	CCACATGTCACCCAATTTGT	TTCAAAAGTCAAGGCACCAA	31881197	This study	Gene mapping
VrSdp-SSR13	TGAACTCCATCAATCATTCCA	TTCAACTAAGCGTTATCCAATTTTC	31853917	This study	Gene mapping
VrSdp-SSR14	AAAAATTTGATTTGTGTCACTGG	GGGAACTTTAAATAAGATTCGCTTA	31815394	This study	Gene mapping
VrSdp-SSR15	GTAAAGGGTGCGGTGGTG	GTGGAGCGATCTGGTAAGGA	31820909	This study	Gene mapping
VrSdp-SSR16	CTCAAATAACGCCCTCGTTC	GCTTACGCGAGCAGGTTATC	31828663	This study	Gene mapping
VrSdp-SSR17	AAAAATAAGAACACAATCCCAACAA	GGTGACAGCCACAAAGGAAT	31835517	This study	Gene mapping
VrSdp-SSR18	GCACCCTTCACACCAATCTC	AAATGGGCAGTGAGAGAAGC	31809333	This study	Gene mapping
VrSdp-SSR19	TCGATCACTCATTGCTGCTT	CCTCCACAACCAACACACAT	31817473	This study	Gene mapping
VrSdp-SSR20	CAATTTTGTGTGGATCTTGATGA	TTGGGAAAATAATTATAACGGTTGA	31818306	This study	Gene mapping
VrSdp-SSR21	TTAGGATTACGTGCCTGAGACTT	GGAATGTGGAATGAACCACAG	31819210	This study	Gene mapping
VrSdp-SSR22	GCGAAGAATTAATTAAGGGGTGA	GGACCCCTCTGTTTCCTCTC	31820735	This study	Gene mapping
VrSdp-SSR23	ACTGATATTGAAATTGTTCCTTTGTT	AACATTCCAACTATAATGCAAAGAA	31907263	This study	Gene mapping
VrSdp-SSR24	TTACTCAGGGGTCAGTTTTT	GTTTTGTTATTGGAGGAAGC	31910258	This study	Gene mapping
VrSdp-SSR31	GCTTCAAATTAAAATAGTTCTCG	AATCCGGTACACATTGTTAAA	28699289	This study	Gene mapping
VrSdp-SSR32	ACCTTGGTATAATCATTCTCG	GATCATCAAAACTCAAAGTCAA	28706188	This study	Gene mapping
VrSdp-SSR33	TAAATTAGATGGTTCCCCAAA	TCTTAAATCAAGGAAGAGTTGG	28709935	This study	Gene mapping
VrSdp-SSR34	TTTCAAATCCTATGTGTTTGG	AGTCTTTCAATTTACCGGAAC	28724447	This study	Gene mapping
VrSdp-SSR35	GTAAGAGTTTGTCAAGGGTCA	TCAAGGACTTTTTCAATACCA	28740607	This study	Gene mapping
VrSdp-SSR36	GTGCAAAATGCATAAACAAA	TGATGCTTTGAAGTCAAGATA	28748847	This study	Gene mapping
VrSdp-SSR37	ATAGTGCGTTCTCAATACAGC	ACATGCACGTGACACATTAT	28750849	This study	Gene mapping
VrSdp-SSR38	CCCCAAAATATAGGGACTAAA	ACCAACTGAAAAACGTACTCA	28783448	This study	Gene mapping
VrSdp-SSR39	GAGTGAGATGAGTTTTTCACCT	TAAAGTAGCTTTGGTGGTGAG	28822416	This study	Gene mapping
VrSdp-SSR40	CTTTACCTCGCAACTAAAACA	AAACTGGTGTGGCAATATAAG	28831343	This study	Gene mapping
VrSdp-SSR41	TCAAACAAAACACAAGACATTC	CAAAACAAATAGGCAGAAACA	28842034	This study	Gene mapping
VrSdp-SSR42	TGTTTAAATGTGTGTGTGTGTG	CTGCTTCAGCTTAAGGTATTTT	28853139	This study	Gene mapping
VrSdp-SSR43	GGGATTGGGACTTGATATAAT	AAACGGATGTTGACATATACC	28854162	This study	Gene mapping
VrSdp-SSR44	ATTTCTGCAATGCTCTGTAAG	TTTTTCTGTTCATTGTCAGGT	28858746	This study	Gene mapping
VrSdp-SSR45	AGGTTCAGAAGAAATCTGCAT	TATCACGGTATGTTCTCACAA	28879609	This study	Gene mapping
VrSdp-SSR46	GGTCGAAAATCTTAACCTCTC	AGAAAAGTAAGCCGACTCAAC	28880645	This study	Gene mapping
VrSdp-SSR47	TGATACGAAAACATGCAACTA	TATGGCACCCAAACATATAAC	28884278	This study	Gene mapping
VrSdp-SSR48	GGTTTAATAAAGCATCAGTGTCT	CTCTGTCTTATCTTACACCTTCA	28888251	This study	Gene mapping
VrSdp-SSR49	TCTACAGAGGTAATGGGAACA	CGAGGCTTCAAGACATAATAA	28899118	This study	Gene mapping
VrSdp-SSR50	TAGTTCCAGTTTCGTCTTGTC	AATGAACCAAGAATAATGTCG	28901665	This study	Gene mapping
VrSdp-SSR51	CGAATATTCACGAGTTAAATACC	AACAGCTAAACCGCTATTTTT	28915891	This study	Gene mapping
VrSdp-SSR52	TTCGTTCTCATCCAACTATTC	TTGAGTTGTAGCCAAATTTCT	28929633	This study	Gene mapping
VrSdp-SSR53	TTAGGAAAGGGGTAAAAATTG	CTTTATGGGCTATGACTTGTT	28937612	This study	Gene mapping
VrSdp-SSR54	CCTATCAAGATTGTCAAATATGG	CTTGATCATATGAAAAGGATTG	28947896	This study	Gene mapping
VrSdp-SSR55	TTCCAAATTCACTCTCGTTTA	CACGTATGTGTTGTCAAAAAG	28966181	This study	Gene mapping
VrSdp-SSR56	TCACCGTGACATTACAAAAAT	ACATCTTCATGAAAGACTTCG	28973874	This study	Gene mapping
VrSdp-SSR57	CCAAATTGACTTTGAGAATGT	CTCATTTTTCCTGCTGTTTTA	28995916	This study	Gene mapping
VrSdp-SSR58	TGATTCCCCATAACATAAACA	ACGTGGAATTCAGTCAAAATA	29005456	This study	Gene mapping
VrSdp-SSR59	AAATATTTTGCATGGTTCGT	TATAATTGAGCGCCAAAATC	29018061	This study	Gene mapping
VrSdp-SSR60	TGTACGCGTTAAATTTTGAT	CACTAACCACATTTGAAGACA	29025662	This study	Gene mapping
VrSdp-SSR61	TCTAAATTATCAAACCCAACC	CCTGTCATCTGTCACTGGTAG	29032139	This study	Gene mapping
VrSdp-SSR62	TCTAATTGACGTGAGACTTGT	CTTCACCTCTCTGATGTATTGA	29039846	This study	Gene mapping
VrSdp-SSR63	CATTGGTAAAACGTAACAACTG	TCATATCTGGTTTTTCGCTTA	29046293	This study	Gene mapping
VrSdp-SSR64	CTGCCAGTGTAAGCTCAAG	AGGTGTATTAATCAGCAAGCA	29055242	This study	Gene mapping
VrSdp-SSR65	TTCTGCATTGGTTTTTATTC	CATCTCATTTTCTCCCTGTTT	29097485	This study	Gene mapping
VrSdp-SSR66	TGGCCGAATGAGAAAATA	TCCCCAAAATGAGATGTTAAT	29112167	This study	Gene mapping
VrSdp-SSR67	GGTTAGATTCAACCATCAAAA	TGATTACGTGTCAATCTGTGA	29117609	This study	Gene mapping
VrSdp-SSR68	TCTATCAGACGTGATTTCCAT	CTGATTTGACCAAAATCTGAA	29141037	This study	Gene mapping
VrSdp-SSR69	AAAAGAAGAGGGTGGAAATTA	GAAAAGAGTGGTTGGAATTTT	29143267	This study	Gene mapping
VrSdp-SSR70	TTCCATTCAAATAATCACACC	TTTCACTTTTTCTACGTACCC	29153582	This study	Gene mapping
VrSdp-SSR71	TTCCTGTCTTTCCAATATTCA	CTGTCAAAAAGATGGTTTCAA	29156646	This study	Gene mapping
VrSdp-SSR72	AAGAAATCTATCTAAGGAGTCAA	CACTAATGTGTAAACCCATAATA	29169482	This study	Gene mapping
VrSdp-SSR73	AGCTTTGTGATTTTGTATGCT	CCTTGAAAAATAATACATCCCTA	29185688	This study	Gene mapping
VrSdp-SSR74	TCTATTTGAGATGGTTTTTGG	TTCATATTTTTCAAGCCACAC	29186192	This study	Gene mapping
VrSdp-SSR75	GTCGGTTTCTAAAATTCAGGT	ATTTCATATTGATGGTGGAA	29188017	This study	Gene mapping
VrSdp-SSR76	TTTAATGGCACCTCTAAATGA	AATATGAAGTTGATCCACAGG	29190667	This study	Gene mapping
VrSdp-SSR77	ATCCCATTCTTTTCTCACTTT	TCTGAACCTCAATGACTATGC	29194392	This study	Gene mapping
VrSdp-SSR78	CCAACCAAAAAGAAAACCTAT	CGAGTTGTGACTCATTTTGAC	29194804	This study	Gene mapping
VrSdp-SSR79	CACATAATGGTCAACCTATGC	AATGAATGTGACTTTTTGTGG	29199870	This study	Gene mapping
VrSdp-SSR80	TATGGCAGTGATTGTGTAAAA	TTCTCTTCCATTCTTTCACTT	29202846	This study	Gene mapping
VrSdp-SSR81	ATTGAAATCCGATACACATTG	CCACACCTCTTCTTTTTCTCT	29207581	This study	Gene mapping
VrSdp-SSR82	CTGAAACTCGGTACATAATGC	ACACAAGAATCGCACAAGTAT	29208495	This study	Gene mapping
VrSdp-SSR83	GTGTTCTTCTTAATGTGTTTTAG	CAAATCAAAGAAGAAAGAGAAAG	29211172	This study	Gene mapping
VrSdp-SSR84	GGTATCAAATCACTTCACCAA	TGTGGATACGTTTTAGTGTCA	29218674	This study	Gene mapping
VrSdp-SSR85	GGAACAACGTTACACCATTTA	CATTAACTAACGAGGAAAAACA	29219620	This study	Gene mapping
VrSdp-SSR86	TTCGTAGCTTAATGTTTGGAC	CATCATCATACTTGCTGGAAT	29228542	This study	Gene mapping
VrSdp-SSR87	TGATCGATTTACTGCAGACTT	GAAGATGAAACCTGATCTTTT	29238593	This study	Gene mapping
VrSdp-SSR88	AACCTTAACAACCACCTCCTA	TAAAGGGTTAAGGAGTTAGGG	29245388	This study	Gene mapping
VrSdp-SSR89	GTTAGAGTCAGGGTCATGGTT	CTAACCCCCTAACACCTTAAC	29255972	This study	Gene mapping
VrSdp-SSR90	TTGGGTTAGGGTTAAGGTG	TCCTCTAACCCTCTAACACTCT	29256907	This study	Gene mapping
VrSdp-SSR91	TGAATGTAATGTTGAGTTTCCT	AACTTAGGCTCAACTCTCTCC	29259780	This study	Gene mapping
VrSdp-SSR92	TTCATTTTTACCTTGTGAAC	ACCCTAATATTTGACACAATACA	29260287	This study	Gene mapping
VrSdp-SSR93	CATGCTTTTAGTGAATGATTG	TTGGTTCTTAACAGAAAGATGT	27304837	This study	Gene mapping
VrSdp-SSR94	TTTAAGACAAGTTACGAAGAAGA	CATTCCAACATTTCAGGTTT	27352880	This study	Gene mapping
VrSdp-SSR95	GATGTGTCCTCTGAATTCTTG	ACTAGCAATTGATGGAAAAGA	27363150	This study	Gene mapping
VrSdp-SSR96	AAAGTTCCTAATACCAGAATGA	TGATTCAACACAGAGAAACTGT	27371574	This study	Gene mapping
VrSdp-SSR97	TAAGTTTTTGAAAGAGCATGG	GTTTTGTGCTTAGCTTACTGC	27382209	This study	Gene mapping
VrSdp-SSR98	AAAGATTTTTAAGGACATACGTG	TTTTCGTTTTAGTCTGTGATGA	27395769	This study	Gene mapping
VrSdp-SSR99	CGTCACACGACACAATAGTAA	GTTCTTATGTGGTACAATCAACT	27412792	This study	Gene mapping
VrSdp-SSR100	TTTTCTACCATCACTCCATTT	GGGAATATGACCAAGAGAAAA	27425426	This study	Gene mapping
VrSdp-SSR101	CGTGGAGGCTAGAAAAAGTAT	AATAGGCGTACGCAAGTTAG	27431345	This study	Gene mapping
VrSdp-SSR102	CACATAATTGATGCTACAAAGC	AAAGCATCATTCTCTCAACAA	27446354	This study	Gene mapping
VrSdp-SSR103	TGTCCAAGTTCACTTCACTCT	AGACTTTCATATTTCATGTGCTT	27465078	This study	Gene mapping
VrSdp-SSR104	AACACCAGTGAACAAGAGATT	AGGAAAAGAATTACGGAAAGA	27494281	This study	Gene mapping
VrSdp-SSR105	TTAAATGACACACCCTCACTT	CGCAGTATATTATTGGGATGT	27518035	This study	Gene mapping
VrSdp-SSR106	GGGCATTATTAGGAATAGGAG	AAACCCGTAGAAACAAATATACA	27527088	This study	Gene mapping
VrSdp-SSR107	TGGATACTTTGAGTCAGCACT	TCAAATCCAATGCAACACTAT	27534344	This study	Gene mapping
VrSdp-SSR108	TTTAAAAACACACACACACACA	TGTGAAATCCCTATTAATCCA	27542493	This study	Gene mapping
VrSdp-SSR109	GACCCATTTTGACAGCTCTA	AATTTAATTCACGCACCATT	27554413	This study	Gene mapping
VrSdp-SSR110	GCAAACCTAAATCGTTGTTC	TGTCTTGGTTTTTCACATCTT	27574316	This study	Gene mapping
VrSdp-SSR111	CATGCCAACCTTCCTATTTAT	TTCATTTCACAAACTGATCATAC	27610179	This study	Gene mapping
VrSdp-SSR112	AAACAAATTGGGACACACAC	TGACGCTTCACTATAAATTAGC	27670279	This study	Gene mapping
VrSdp-SSR113	AAAACTCCCAAGAATCGTTAT	TCTATCGCAATTAACTTTTCG	27700230	This study	Gene mapping
VrSdp-SSR114	ATGAATTCTGGGGTTGACTAA	TCACACACTAGAACAAAATCG	27721293	This study	Gene mapping
VrSdp-SSR115	ACCAAAATATTTAGACGCTCA	TCCAATGGACAGAAAACAATA	27747188	This study	Gene mapping
VrSdp-SSR116	CAATGGTGGAACCTGTAATAA	AAGCCAGGTTTTAATTTTCA	27759601	This study	Gene mapping
VrSdp-SSR117	CCCAACTAAACCAAACTCTTT	AGGAATCAGAAAAGTGAAAGC	27784654	This study	Gene mapping
VrSdp-SSR118	AGGGGAAGAAGTGAAAAGATA	AAAGTATCCCAGTCCTCGAT	27804903	This study	Gene mapping
VrSdp-SSR119	CCCTGCTATATCTCAACCTTA	GTAAAGAATGAAGGCAAAAGG	27819457	This study	Gene mapping
VrSdp-SSR120	TGAAAGATCACTTCCAATACG	CCCCACTATTATTACCATTGA	27845989	This study	Gene mapping
VrSdp-SSR121	CCAATTAAAAACAGCCATACA	AGAGAATTGGTTGGGAGATAG	27855157	This study	Gene mapping
VrSdp-SSR122	CTCCAATGAAGAAAACTATGG	GGTACATGTGGATACTCACAAA	27886339	This study	Gene mapping
VrSdp-SSR123	GCAACAGACGAATAAAGAAAA	CGTATTGACACCATTAATAACAA	27912673	This study	Gene mapping
VrSdp-SSR124	ATGTTGCATCAATCAAACTTC	ATCCGAAAACTTCTCGTAAAA	27938170	This study	Gene mapping
VrSdp-SSR125	TCACTATCGTCTCCTTTCTCA	AAAAACTGTGCATTGGATTAG	27958829	This study	Gene mapping
VrSdp-SSR126	TCTTTTCAATTCAATCCAAG	CCAACAAGCGAACATTTAATA	27967820	This study	Gene mapping
VrSdp-SSR127	ATGTACGTGCTATGTTCAGGT	ATGGAGGATGTGTGAAATAGA	27982020	This study	Gene mapping
VrSdp-SSR128	ACCAGTGTCAAACCAGATTC	TGACACAATCAAGTGAAGTTT	28010665	This study	Gene mapping
VrSdp-SSR129	GGTCAATGTCCTTTCTAACCT	TCGTTGAAAATTTGGAGTAAC	28006748	This study	Gene mapping
VrSdp-SSR130	ACATGTGCACTGTGAGTGTTA	GGTTTTAATTTGGAGAGAGACA	28051270	This study	Gene mapping
VrSdp-SSR131	CAATTAGCTTAGGTCCACAGA	TCACACGAATCTAACACAAAA	28072228	This study	Gene mapping
VrSdp-SSR132	CACGGATTGAGTTGAGTTATC	GACCCTTCCCCACTACAA	28103205	This study	Gene mapping
VrSdp-SSR133	TGGCTAATAAAATCCTAACACA	ATAGCACCGCCTTCTAGTAAA	28133266	This study	Gene mapping
VrSdp-SSR134	AAAATAAAGTGCCTACCCAGT	GATGGCCAACTGTGTATCTTA	28160273	This study	Gene mapping
VrSdp-SSR135	GGATTATAAAGCACGAGTGG	TCTATCCATCACATAGAACAA	28172534	This study	Gene mapping
VrSdp-SSR136	AGATTTGTGCACCTGTCATT	ATTTCAAGGAATAGAGTACCA	28190365	This study	Gene mapping
VrSdp-SSR137	TTGTTCTTCTTTAACAAATCCTC	TGAGCAACTTGAGAATACCAT	28228455	This study	Gene mapping
VrSdp-SSR138	CAGTGATCAAATTATAAACGTCA	GGATTCGGATTACTTAACCTT	28360871	This study	Gene mapping
VrSdp-SSR139	CCAGCCTCCACTATATTTATTT	TGATAGTGCAAAAATGTTCCT	28395774	This study	Gene mapping
VrSdp-SSR140	TTACATAAAATGTGGGTGAT	AGTCTCAAGGTTTTTGGAATC	28410536	This study	Gene mapping
VrSdp-SSR141	AAAGTGATTAAAGTTCTGTTTGG	CCTTACCTAAGTTAACAAACTCC	28442974	This study	Gene mapping
VrSdp-SSR142	ATTCAACTTCACATGTTTTGC	ATGTCCACTGATTTTCATACG	28480766	This study	Gene mapping
VrSdp-SSR143	TTTAATGTATCACTTACGTTCCA	GGGAGTTAGGACACTGAATTT	28487049	This study	Gene mapping
VrSdp-SSR144	ACTTAAAAGCACACACCACAC	TGGACCTTTTTGAGAGTACAG	28523335	This study	Gene mapping
VrSdp-SSR145	TGCACTAATGCTTTGAGAAAT	GGAACTACACAATTGCTTCTG	28573683	This study	Gene mapping
VrSdp-SSR146	TTTTCTGAGATTAATGTCCTCAT	TGTTATGTGATTTTGGTCCTT	28594068	This study	Gene mapping
VrSdp-SSR147	TTTGATCCCTCTTCTCTCTCT	AATCAACATAGCAGGTAGTGG	28645475	This study	Gene mapping
VrSdp-SSR148	TGGTTTTCATCTAATTCTCCA	AAAAGTGTTACCTTTGCAGTCT	28670124	This study	Gene mapping
VrSdp-SSR149	CACTGAAAGTTAAAGGACCAA	CTAGTTGATCTTTGGGTATTATT	28688320	This study	Gene mapping
VrSdp-SSR150	GGCCATAAAATAAACAGTGTG	GGAAGAAAAGGAAACTTTTTG	29275881	This study	Gene mapping
VrSdp-SSR151	TTGGTTTATATGACAAGGTATCA	GGTCTAATGGTTCATGTGGTA	29315476	This study	Gene mapping
VrSdp-SSR152	CCATACCAGTGTTATCTGCAT	AAGGACGTCTAAACAACAACA	29329264	This study	Gene mapping
VrSdp-SSR153	TCAATGCTGATTTAATGGACT	TTACTGAAACCGGTACACATT	29375571	This study	Gene mapping
VrSdp-SSR154	CTTTTAAGATGAGGTTTGCAC	CTATACCTCGGTATGGGTGTT	29405295	This study	Gene mapping
VrSdp-SSR155	CTTGTGTCAAGACCATGAAAT	CGCGGTCAGTATAATTCTTT	29432394	This study	Gene mapping
VrSdp-SSR156	GAAAACAAACATGGTTACTTGA	AAATTATGCGAGTATTGGTGA	29458091	This study	Gene mapping
VrSdp-SSR157	AGAACAAACTACCCATTGTTTC	CTTTTATTTCCATTGTGAAG	29476708	This study	Gene mapping
VrSdp-SSR158	ATTTTTACAAAACCGAAACG	GATGATATGGTGGTTATGATGA	29512354	This study	Gene mapping
VrSdp-SSR159	TCTTTAAGAACATTGTCACAGG	AAGAGTTCATTTTCCAATAAGC	29532273	This study	Gene mapping
VrSdp-SSR160	ATGGTAATGCTTCGTATGAGA	GGTCACAAAGCATGAAACTAC	29570059	This study	Gene mapping
VrSdp-SSR161	GGATACGTGTAACATTTATTCTT	ATGGAAAATTTCTCCTCAAAG	29605788	This study	Gene mapping
VrSdp-SSR162	CATCACACATAAACAATTGAAAG	ATTTGGAAATGAGTATTGCAC	29623263	This study	Gene mapping
VrSdp-SSR163	CGGGTATTTTAAAACTCATACC	GTACCTACGGGTCTCTGCTAC	29653652	This study	Gene mapping
VrSdp-SSR164	GAAGAACGGGCTATCTTTTAT	TGTTTGATACTCCTTCCCTTT	29674180	This study	Gene mapping
VrSdp-SSR165	TTATCCATTAACGGTTTCAGA	AAGTTCTCTTCAATCCTCTGG	29683163	This study	Gene mapping
VrSdp-SSR166	GTGGATGAATAGATGATGGAC	TTAAGACCTCAATTCAACACA	29713079	This study	Gene mapping
VrSdp-SSR167	ATGCATGTTGAAAGGTTAAGA	GAGATGTCACCATTTTACGAA	29741299	This study	Gene mapping
VrSdp-SSR168	ACTTCCCATGTACTCCTCATT	AAATCTTCTGAACCTGAAAGC	29763795	This study	Gene mapping
VrSdp-SSR169	AAGTATTCAAACTTCACTCCAAA	GAGATGCATATCCGATTATTTT	29789535	This study	Gene mapping
VrSdp-SSR170	ATGTACCAACTGAAAAACAGG	CTACTGCCTAAGCATCTCTCA	29806385	This study	Gene mapping
VrSdp-SSR171	TGTTTGAATTTTCCTAGTCCA	AGACTTTAACCATATCACGGTA	29826398	This study	Gene mapping
VrSdp-SSR172	CACCTTCCTTTCACTACAAAA	ATAAATTTCATCTGCTCGTCA	29986206	This study	Gene mapping
VrSdp-SSR173	TGCTCCATTTAAATATGTCCT	CTCAATTCCATAAACCAATCA	30717477	This study	Gene mapping
VrSdp-SSR174	TGGTCTAATTACGACTCAAACA	CCACTCTAATACCCTGTCCTT	30332419	This study	Gene mapping
VrSdp-SSR175	TGCTCCATTTAAATATGTCCT	CTCAATTCCATAAACCAATCA	30717477	This study	Gene mapping
VrSdp-SSR176	TGGTCTAATTACGACTCAAACA	CCACTCTAATACCCTGTCCTT	30332419	This study	Gene mapping
VrSdp-SSR177	ACCAACAAAAGAATCAAGACA	GAATGATACATCTTGTGTTCCA	34899179	This study	Gene mapping
VrSdp-SSR178	CGTTTTGACACGTTTTTATTC	AGCAAAAGGTGAACTTGTTTT	38452705	This study	Gene mapping
VrSdp-SSR179	GACACTTCTCACTCTTGGTTG	ACCTCCACATGTATGCAATTA	19439538	This study	Gene mapping
VrSdp-SSR180	CGTCATTCGTCAGTTTTTATT	TAAAAGCACGTTCTCGAAAT	20153587	This study	Gene mapping
VrSdp-SSR182	TTCCCAACATATATAATCGACA	TCGAATCAACTATCTTTCAGC	49586715	This study	Gene mapping
VrSdp-SSR183	CAACACTACAACAAACAAAAGTG	TCATATAATTCGACCTAACAAGT	50170984	This study	Gene mapping
VrSdp-SSR186	TGTCACGTGAAAATAAGAAT	CAAAGGTATAAAAATGCCAATAC	39564910	This study	Gene mapping
VrSdp-SSR189	GGGTTTTAAGCCTAACTCAAC	CTGGAGATAAGGCCAATTTAT	44506753	This study	Gene mapping
VrSdp-SSR190	AACAACGAAGACTAAACTGAAA	TGACCCATCTTTTCACAGTAT	45908383	This study	Gene mapping
VrSdp-SSR191	ATTCAACCTGACTTAAATTGG	ACCTTCCTTTACAAGGCTAGA	46854517	This study	Gene mapping
VrSdp-SSR192	GTCTAGCCTTGTAAAGGAAGG	TGTTAGTTCTTTCCCACTTGA	38376708	This study	Gene mapping
VrSdp-SSR195	CCAGTTGTATTGCACATGTTT	ATAGTTGAAGCAATGTGTTCC	34347791	This study	Gene mapping
VrSdp-SSR196	TCACTACTCACATTTCTCATCC	TGGCATTTGTGAAATAAAGT	37659213	This study	Gene mapping
VrSdp-SSR197	GCGTGAAGCTATGATAAGAAG	CAGCTCAGTTCCGTACATTAT	53445006	This study	Gene mapping
VrSdp-SSR198	GTTAAGCCCAAATACAAATGA	AGGGGGAGTGTTAGAGATATT	53870130	This study	Gene mapping
VrSdp-SSR199	ACACCATATTAGCCAAACAAA	ATTAATTTCACGATGGATGG	27244175	This study	Gene mapping
VrSdp-SSR200	ATTTATTTTTGGAAGGGTCAC	TGGAATCAAGTTACAAATCTCA	34485100	This study	Gene mapping
VrSdp-SSR201	CACATCTATCTTGATATCCCAAA	AAAGAATGCAAGAGTGTTTGA	49060310	This study	Gene mapping
VrSdp-SSR202	TGAAACAAATAACTTCTCAACG	GGATAAGCTTTCATGATGATCTA	45828597	This study	Gene mapping
VrSdp-SSR203	TAAGAAATCTGGATGTTTGGA	CGTCAGTGGTATCAAGAACTC	45338361	This study	Gene mapping
VrSdp-SSR204	TCGTTCGGGTAGTTAAATAAA	GAAAAGGAAAGACGAAATAACA	47941632	This study	Gene mapping
VrSdp-SSR205	TAAAATGTGTTGGAAGTCGAT	CAAAACCTGTTTGTAAGGTGA	46131197	This study	Gene mapping
VrSdp-SSR206	CACACTTTCTTCCATCTCTTG	GCACCTGTCCTTCCTTTAATA	51087464	This study	Gene mapping
VrSdp-SSR207	GATCATCAAACATGAATTGGA	CTCACTTCCGTACCTTCTCTT	26978429	This study	Gene mapping
VrSdp-SSR209	GAAAATGACCCAACAAGAAA	TCCAGTATAAGACACGTTAAA	28579689	This study	Gene mapping
VrSdp-SSR210	CACCACGTCAAAAGTAAATTC	TGTGTTAGTTTACTCCCAAAAA	38403118	This study	Gene mapping
VrSdp-SSR211	TCTCAACATGACAACATGCTA	TGCACATCAAGATTATTCAAC	35444179	This study	Gene mapping
VrSdp-SSR212	CTTTTCTCCCTCAATTCTGTT	TGAGGAAAGAGAAAAGTTTGTT	20937683	This study	Gene mapping
VrSdp-SSR214	TGTATAATAGAGTTTTTCTCACG	ATTCATCTCTTCTTTCATCTG	30672645	This study	Gene mapping
VrSdp-SSR215	TTTGTTTCTTTCTCGTGGAT	AGGAAAAGCTGCAATTCTTAT	35782167	This study	Gene mapping
VrSdp-SSR216	TTGCCAACTTTAATAGGAAGA	ACCCATTTAAGATTATGGACA	7010613	This study	Gene mapping
VrSdp-SSR217	TGTCATATGTTTAGGGAAGATG	GGATCATCAGGTCATATGGTA	2892794	This study	Gene mapping
VrSdp-SSR218	AGAAGTTATATGTGTTGCGTA	AGGCATTCTGTGATATTTGAA	31588865	This study	Gene mapping
VrSdp-SSR220	TGTAGTTTTCTTCTTCGGTTTT	GCAAACCCCATATATATACCC	23567552	This study	Gene mapping
VrSdp-SSR222	TGATGATGAGAAGTGTGATGA	GATGGAAATTTATGTTTATCAGG	53345344	This study	Gene mapping
VrSdp-SSR223	TGATTTATTAAGTGAGGTTTCCA	CAATACACCACAAAGATGCTC	54741752	This study	Gene mapping
VrSdp-SSR226	TCCTTAATTCCTCTTTGGTTC	AATAATGTCATACGAAGCTCAC	54883659	This study	Gene mapping
VrSdp-SSR227	GGAGAAAACCAAAATGCTAAC	TCAAAGCTATATAATCAACGGTA	25846599	This study	Gene mapping
VrSdp-SSR228	TCTCTTGTTTATTGCGTAGTTT	TGTAAAGCCGAATTTAATCAC	22950288	This study	Gene mapping
VrSdp-SSR229	TCATACCCTCTTTTCACTCAA	TCTCAAAATCAATACGAAAGTG	3862398	This study	Gene mapping
VrSdp-SSR232	CAATGTAACATGGAGAGGAGT	CTTTCTTGGGGAAATAGGTTA	36887461	This study	Gene mapping
VrSdp-SSR234	TTACAGGGAAGAGAGAGAAGG	TATATGACCGACCATCTTTGA	39742937	This study	Gene mapping
VrSdp-SSR235	CGACAGTGGATGATAGTATTTTT	TTTTTGAAAGTGCAACACAA	48788360	This study	Gene mapping
VrSdp-SSR236	AGAACCTCTTTGCCAATATCT	AAGCATTTCAAGTGTTCTTT	48495481	This study	Gene mapping
VrSdp-SSR237	GCAGCAGTACCTTAAAAGTGA	ACTTGTAATGAACCGGGTTAG	5015866	This study	Gene mapping
VrSdp-SSR238	TACACATGCATTGACCATCTA	TGCAACAACAACGAAAAATA	41523046	This study	Gene mapping
VrSdp-SSR239	ATGTTCACTATGTCCCACTCA	CAAATCATTCATTCGAACAAG	4579193	This study	Gene mapping
VrSdp-SSR240	AAAAGTCCTCAGTCCCTCATA	CACAATTTAATTCGATTAGCAG	7622227	This study	Gene mapping
VrSdp-SSR241	ATTCAAATGATGGTGGTGTAG	GAGGGATAGCTTCTTCCTATG	31266996	This study	Gene mapping
VrSdp-SSR242	ATTAAGTGTCTTTTCGGTTCC	CTCAAATGATACTTTGCACTAGA	27611993	This study	Gene mapping
VrSdp-SSR243	TTTGAGCATTTCTAGTGTTCTT	AGAACCTCTTTGCCAATATCT	30534597	This study	Gene mapping
VrSdp-SSR244	GGTGCAAAAATTTAGAAAGTG	AAGATATCCGTGAAAAGAACC	44294581	This study	Gene mapping
VrSdp-SSR245	CCTTGACACGTTCAATTTTTA	TCTTATTATTTCTCCGGCTTC	50826992	This study	Gene mapping
VrSdp-SSR246	CCATCTTGTTGAGGATAAATG	TTCCTATTACATGCAACCTTT	11093304	This study	Gene mapping
VrSdp-SSR248	TTGGAAGGGCTATTATTTATG	GGCTGAAATAAAAACTGGACT	22481062	This study	Gene mapping
VrSdp-SSR249	CAGGTAAAATAGAAGCAGAAATG	TCCTATTACAACTTTTCACTGAG	54946359	This study	Gene mapping
VrSdp-SSR250	GATGGTAAGAGTCCTCCACTT	TCTTTTTGCCTATTTCATTCC	41909414	This study	Gene mapping
VrSdp-SSR251	TTGCCCAATTATAACTTATTCC	GGTTTGAGTTTGGATTTGATT	54349577	This study	Gene mapping
VrSdp-SSR252	ACACGTCTACCGAAAAATAAA	TCGGTCAATAATAAAATGCAC	30878115	This study	Gene mapping
VrSdp-SSR254	CATAGTATGTTTTGCCTTTGT	TCTGTGAATCATTTTTCAGGT	33294068	This study	Gene mapping
VrSdp-SSR255	TCCACAACATAAAACAATCA	GCTATTTTGGTGAAATAGTCAA	38966053	This study	Gene mapping
VrSdp-SSR257	GAAGATCAAACCAGGAGATTT	ACGAGTTTTGAAAATGTGAGA	35446625	This study	Gene mapping
VrSdp-SSR258	CACACCCTTCACTTGATTTA	AAACGTACCAACTGAAAAACA	35380545	This study	Gene mapping
VrSdp-SSR259	ACGAATTTTTGGTTTTGATG	TCATAAATACTTGCATACTGCTG	25824278	This study	Gene mapping
VrSdp-SSR260	TGGACTAAAACCAAAACATTG	CAACTTCAACTAGGGAAAACA	24543609	This study	Gene mapping
VrSdp-SSR261	GAGCAGGACAATTTAAAAAGA	AAATATGGCTTCTAGTTTCTATC	22823730	This study	Gene mapping
VrSdp-SSR262	ACAACCGAAAATTGATTACCT	TTCACTTCTTCTTTTTCATGG	44153956	This study	Gene mapping
VrSdp-SSR263	AGATCATGTGTTTGCACATTT	ATGGTGAATACCATTTTGTGA	21179733	This study	Gene mapping
VrSdp-SSR264	GATCTATTCTCGTCCCAATTC	TTTTGGAGTAAATGATCAAGC	27360241	This study	Gene mapping
VrSdp-SSR265	TCACAGGAAAATGAGAAAAA	GAAACTCGTGCATCTAGAAAG	32943809	This study	Gene mapping
VrSdp-SSR267	TTCACTTTGATCAACCAGTTT	GGCTTTAAATTTCACTCATTAAC	29039528	This study	Gene mapping
VrSdp-SSR268	AAGAAAGGATATGTGACTTTTGA	GTTTGTTACGCAATTATCTTTTG	26260765	This study	Gene mapping
VrSdp-SSR269	TCTCATTCTTCTGTCCATAAA	GGTTTCTCAAACCATTTCTTC	3132648	This study	Gene mapping
VrSdp-SSR270	TCCCATTCTTCTGTCAATAAA	AAATTATGATTGTGACTCCTTC	3132825	This study	Gene mapping
VrSdp-SSR271	TTAATTTTCTTCAGGCTCCTC	GCACAACAAAATGGTTAATATG	21231712	This study	Gene mapping
VrSdp-SSR272	CCAGTACAGATCTGAAATCCTT	CTCTTTGCTACTTCACATGCT	18258575	This study	Gene mapping
VrSdp-SSR273	CTTCATTGATGGTTTATTTGG	CAACACACTTCTGAAAAATGA	47192370	This study	Gene mapping
VrSdp-SSR274	AAACCACAATGCCAAAAA	CCTTCCACAATAAATGACGTA	37001193	This study	Gene mapping
VrSdp-SSR275	AGGACCGAATTAAAATTAGAGA	TCGAAAGAGTTTCCAAATGT	37899939	This study	Gene mapping
VrSdp-SSR276	ATTTGATAACCCACATCACAC	TGATTCTCCCTTTTGAATGTA	35238402	This study	Gene mapping
VrSdp-SSR277	AAGTAAGGCGCAAATGAAT	GTGTGTATCGTTCAGCTTCTC	13597816	This study	Gene mapping
VrSdp-SSR278	CTGTTTATGCAATAAAAGAAAGG	AAGGAGAAACAATAAGGATGAA	53879642	This study	Gene mapping
VrSdp-SSR279	AAACGTACCAACTGAAAAACA	TTTTCATGCTACTATGACTACA	53598598	This study	Gene mapping
VrSdp-SSR280	CTCATTACACACACACACACAC	CACAGTAATATTTTCTGCCAAT	40491085	This study	Gene mapping
VrSdp-SSR282	GGCTTATAAGATGAGGTTTGC	TTGACAGCTCTAGCCAATTTA	22972675	This study	Gene mapping
VrSdp-SSR283	CAACATTTTTACCTTGATTCC	AGTTAGACCGCGCTACAGTAT	31419199	This study	Gene mapping
VrSdp-SSR284	CATTGATTTCACTCACTCCAT	TTTAGTAGGAAGTTGTCTCATT	34484573	This study	Gene mapping
VrSdp-SSR285	GGAACAAGAATTTGTGTTGAA	GAATCTCAAACATTGAAACCA	34334973	This study	Gene mapping
VrSdp-SSR286	CTGCAACCTCTAAGTCCAGTA	GGCATAAGATACACCTCCTTT	41889690	This study	Gene mapping
VrSdp-SSR287	CTTTTACAAATCCTCGATAAGT	TGTACAGCAATGAAAAATCT	21103474	This study	Gene mapping
VrSdp-SSR288	TTGAACTCAACAAAAACGAGT	GACAAAACTTAAGAATGTGAAGA	37418304	This study	Gene mapping
VrSdp-SSR289	GAAGATGATCCCGAGCTG	CTATGGCATTGTAAGTTCAAAA	51561282	This study	Gene mapping
VrSdp-SSR290	ATCCACCCACAAAATATTCA	AACTCCCATTCCATCTTATTC	51195909	This study	Gene mapping
VrSdp-SSR291	GTAATTTGTTTGCAAGCTACAC	TGTTGAATGGATTAATATGTGTG	30324024	This study	Gene mapping
VrSdp-SSR292	ACAAAAGGTGCTCTCCTACTT	TAGACCGATTACCAACAAAAA	47672972	This study	Gene mapping
VrSdp-SSR293	TCCTTAAATTTGGCTAAGCTC	AACTTTCTGAAACTGTTAATCCA	24742356	This study	Gene mapping
VrSdp-SSR294	TCTTCTGCCATTAAAGAAACA	AAGTTTGAGTGATATGCAAGC	41152345	This study	Gene mapping
VrSdp-SSR295	GTATGTCTTTGTCTTATTGACAT	TTTTCATGTTATGGGAAAGC	10535251	This study	Gene mapping
VrSdp-SSR296	GGTTCATTCTTCAACTGGTTA	CACTGTGAAGAATAAGGACCA	15707428	This study	Gene mapping
VrSdp-SSR297	CACGGTATCTTATGAACTAAAAA	TTAGAGATACCGATAAGATGATT	29523844	This study	Gene mapping
VrSdp-SSR298	TGCAAATCTTTGTAACCCTAA	CTTTTCTTTTCTTTTCTGCTG	25363881	This study	Gene mapping
VrSdp-SSR309	ATATTTCCCCTCCCAACCAG	TTGTGATGCCTTTAGTTACTCGAT	27670205	This study	Gene mapping
VrSdp-SSR310	ACCAAACTTGTGGCAACTCC	CCTGCCATTTCACTCAAGGT	27637813	This study	Gene mapping
VrSdp-SSR311	GGGATGTTGGAAATGTGACC	ATCATGCTGACGTGGAAACA	27632008	This study	Gene mapping
VrSdp-SSR312	AAGGAACGGAAGAAGGGGTA	CGCAACACATCGAACTTAGC	27622671	This study	Gene mapping
VrSdp-SSR313	TGGAAATGGAGATAAAGCAAAAA	GACTTTTACCGTCGTCCAAAA	27664325	This study	Gene mapping
VrSdp-Indel1	GCTGCAAACACCAAGCCATT	AGATACATGCAACAACCCCA	29058535	This study	Gene mapping
VrSdp-Indel2	TGGAGGGTGAGTTCTGCAAA	TGGCTTGGAAACTCACACCA	29059536	This study	Gene mapping
VrSdp-Indel3	TGTGGTGAAGAGTAGTAGGGG	TGTTAGACTTAGACTCGTCCGG	29060149	This study	Gene mapping
VrSdp-Indel4	CAAAGCAGTAGAGGCCACCA	AACAAACAACACACACGCAA	29517415	This study	Gene mapping
VrSdp-Indel5	TGGAGTTCTTATGGGTTAGGCT	AGTGATCACCGGTGCAAGAG	29063969	This study	Gene mapping
VrSdp-Indel6	GGATTACCGACAGACCTAACTC	TGGATTGTTGTTTTGGTTTAGG	29084106	This study	Gene mapping
VrSdp-Indel7	AGATTGGTGATTCTAAGTGCCT	AAATTCCCCACTCTGCCTGT	29084495	This study	Gene mapping
VrSdp-Indel8	CACAACATGCGACCACCAT	ACCATTTTCTCACACTGCCAC	29088897	This study	Gene mapping
VrSdp-Indel9	CAATGCTTCCTCCACCTCCC	TCTGTAAGTTGACATGCACGGA	29095072	This study	Gene mapping
VrSdp-Indel10	TCGAGCTTTGGGTTGGTCTC	TGTCTCATGTCAACCCAGCA	29127846	This study	Gene mapping
VrSdp-Indel11	AGCTTACCGTGAAAACCCAAG	GCGACACAATTCCACTCCCT	29172543	This study	Gene mapping
VrSdp-Indel12	GCAGTGGTGAGTAGTTCGGT	CCTCTGCACCCAAGCCATTA	29172862	This study	Gene mapping
VrSdp-Indel13	TGGATCCCATGGTGTAAAATAA	TCCCAATTCACACACCTTTGA	29173575	This study	Gene mapping
VrSdp-Indel14	TGGTTTGGTGTTATGTTGTTTG	ACGCTCTCTACAACCACGTC	29186210	This study	Gene mapping
VrSdp-Indel15	GGTCGGGTTGGGTTTGAAAA	TTTCAGACCCAACATGTGTG	29194960	This study	Gene mapping
VrSdp-Indel16	TGCAAGTTGTGTCTGTCGGT	TCAACCCTTTCTCCTTCATCT	29207074	This study	Gene mapping
VrSdp-Indel17	TTGTGTCTGTCGGTTGTAATAT	CCTCTCAACCCTTTCTCCTTCA	29207080	This study	Gene mapping
VrSdp-Indel18	CTGAATGCCGCGAAGAGTTG	CAGTCGTGAACATCCCTGACA	29207769	This study	Gene mapping
VrSdp-Indel19	AGGGAGCTCAAAGTAAGGCC	TGATGTAGGAAAGAAGTGGGCA	29251759	This study	Gene mapping
VrSdp-Indel20	GCTTCACAGTCTCAATTTGGGC	CTGTGATCTGTAGGGTGCGG	43975304	This study	Gene mapping
VrSdp-Indel21	CGAAAATGCACCGGTTCAGT	AGGGATGGGGTGAAAGAAGA	43975729	This study	Gene mapping
VrSdp-Indel22	TGGGGTTAGAGTAGGGATGACA	GCAATGTGTACCGGGTTTCAG	43989563	This study	Gene mapping
VrSdp-Indel23	TGTCTGTCAAATTGCGGGTT	TCACCACTCACCCCTTCAGA	44023612	This study	Gene mapping
VrSdp-Indel24	ATCACACGCAGCCATCATGA	ACTGCCAAGGAGCAAAGGAA	44073709	This study	Gene mapping
VrSdp-Indel25	TGTGTGATGTGAATGTGGTT	TTTCCACGTGTTTCCTCGCT	44098540	This study	Gene mapping
VrSdp-Indel26	CCATTCGGACTGTTTGGTAT	AGGCTCACTAGACCATGCAA	44121851	This study	Gene mapping
VrSdp-Indel27	GGGTGTGAGCAGAGGGTACT	CGACCAATCATCAAAAGGTTCC	44123063	This study	Gene mapping
VrSdp-Indel28	GGAAGGCGGGAAGACAAAA	CGAGTCTAGGAAGCTGAACCG	44177502	This study	Gene mapping
VrSdp-Indel29	ACCACAAACTCTTCGCGACA	CACACACCTAGGATGCAATGC	44177872	This study	Gene mapping
VrSdp-Indel30	TTTTGGTATGCACAGTGAGT	TTAGGGTCGGGTTGGGTTTG	44179632	This study	Gene mapping
VrSdp-Indel31	TCCTAGTTTCCCTATTTCCCT	AGGCTGAACTTGATTAGGGCA	44205886	This study	Gene mapping
VrSdp-Indel32	TCGGTTTTGTCCCTCGTACG	ACAGCAACAAAACTTCAAGGGA	44219609	This study	Gene mapping
VrSdp-Indel33	CCTCGTACGGATCGGTTCTC	AAGAACGGATGAAGGGCCTG	44219620	This study	Gene mapping
VrSdp-Indel34	CAGGTCTGTTGTTGTTTGCCT	GCAATGGATGAGGGCGAACT	44219723	This study	Gene mapping
VrSdp-Indel35	TGATGGTAGAGGAGGTGGGG	TTAAACCAATACCCGGCGCT	44229132	This study	Gene mapping
VrSdp-Indel36	TGGCAGGATAAAGCGAAGGA	CCTCTCGTAATCCCGCCAAA	44229336	This study	Gene mapping
VrSdp-Indel37	CATGCCTGCGAAGGTTTGTG	AATCCCCTCAACGCCTTCAG	44231137	This study	Gene mapping
VrSdp-Indel38	TGTCCAAGCAGCAGAACGAT	CTCAACATCTGGGAGCCGC	44237705	This study	Gene mapping
VrSdp-Indel39	AGAGCAATAAACCACATGCA	GGTCCCCATCTGTGAGCAC	44248016	This study	Gene mapping
VrSdp-Indel40	AAGCCCTCTCCGTTAACTGG	AGTTCTCATGTTTGTTCCTCA	44814297	This study	Gene mapping
VrSdp-Indel41	AACTTCAACGCCCTAGACCT	TGATGGCATGCATGAAAGGC	46415983	This study	Gene mapping
VrSdp-Indel42	TGTTCTTTCAAGCACGTTTCA	TGGGACGATTTTGGTTTTAGT	46415983	This study	Gene mapping
VrSdp-Indel43	TCATGATCCACGCTACGAAGG	ATGACCACAAAATGCACGCG	23208967	This study	Gene mapping
VrSdp-Indel44	AGCGGGTTGATATTTGCAATCG	TCACCAGTGTTCTTTTGGGGA	30702978	This study	Gene mapping
VrSdp-Indel45	TGCATATCGTGGTGTGTGCA	AACCATGAAATTCTCCATGCT	32715974	This study	Gene mapping
VrSdp-Indel46	TGGTGGTAAAGGTTTGTTTGT	TCACTTGTTGTTGGGTAGCA	35473445	This study	Gene mapping
VrSdp-Indel49	TGACTTACCAATCCACCTACCT	GCTTGGCTCACTTAATTACAAT	38697078	This study	Gene mapping
VrSdp-Indel50	AGGGTGGAAGTGAAATTTGT	TCCAACCCGACTCGATTCAA	43502140	This study	Gene mapping
VrSdp-Indel51	CAGATCACATCACTGCACTGC	ACCAGGAAGAAAGTGTTGGAGA	44493328	This study	Gene mapping
VrSdp-Indel54	CAGCTCCTCCACTCTCTCCT	TGAAATCTGCATCCGAAACGT	35749044	This study	Gene mapping
VrSdp-Indel55	TGGAAGCCACAACTTGAAACTG	ATGATGGGAGGGAGGGTTGA	30198963	This study	Gene mapping
VrSdp-Indel58	CGTGCAACCGTAACCAGAGT	GGCCAACAAGAAAGCTGCAT	41406576	This study	Gene mapping
VrSdp-Indel59	TCTGAGGCGTATGAATAACTTC	GGAGACTTGCAACCATTATGCA	2129131	This study	Gene mapping
VrSdp-Indel60	GGGTTGAGAGGAATAAGGGAGG	AGGGATTTGTTAACACGCGT	11331051	This study	Gene mapping
VrSdp-Indel64	TGAACTCCATCAATCATTCCA	TTCAACTAAGCGTTATCCAATTTTC	31853917	This study	Gene mapping
VrSdp-Indel65	CCACAAAGTAAAGATGAGGGAAA	AACAGGAAAACGGTTTAATTTGA	31856430	This study	Gene mapping
VrSdp-Indel66	TTGAGTCCTTTTTGTTCATAGTGG	TAACGGTGCTGGTTACGACA	31844967	This study	Gene mapping
VrSdp-Indel67	TTGTTTAAGGAGGTTTTTCTAGGG	TGTGATCATGAGAGTCGTTCTG	31949492	This study	Gene mapping
VrSdp-Indel68	GTACGATTTCCCTCCACCAC	CTGGACCGTTGGATCTGAAT	32038512	This study	Gene mapping
VrSdp-Indel69	CTGTTGCGTGGCCTTTATTT	CCCAACACGAGCATAGGTCT	32031163	This study	Gene mapping
VrSdp-Indel164	TGTTTGCAGGAGGAACTTCA	TGCAACAAATATCGGACACA	40924576	This study	Gene mapping
VrKNAT7-SSR1	TCGTCCGTTTTTCTTCTCCA	TGTTATGCTTAGGCAAATCAATTC	31861789	This study	Gene mapping
VrKNAT7-SSR2	AAGATGATGGAGTGAGGGAAGA	CAATAATCCGGATAGAAAGAAAAAGA	31863061	This study	Gene mapping
VrKNAT7-SSR3	TTGCATCACCATTGCCATAC	AGTGGATGGGTGGCTATGTC	31860030	This study	Gene mapping
VrKNAT7-SSR4	TTATGCCAACAAGGGAAAGTG	CAACACATACGGGTTGATGC	31860712	This study	Gene mapping
VaACS-SSR1	TGAGATGGAGCTGTGGAAGA	TAACCGGAAAACCCACTTTG	29128076	This study	Gene mapping
VaACS-SSR2	CTTTTTCTGCCTCCCCAATA	ACATGGACCGAGTGCTTTTT	29128420	This study	Gene mapping
VrACS7-SSR1	CTTCGGACGGTGGACAAA	GGACAAGAGCCTCATTTTGTATG	29126443	This study	Gene mapping
VrACS7-SSR2	CATTTCCCCTGGGTCGTC	ATAACCGGAAAACCCACTTG	29128121	This study	Gene mapping
VrACS7-SSR3	AGTCTATGCGTGTTCGCTCA	ATGGACCGAGTGCTTTGTTT	29128365	This study	Gene mapping
VrCES7A-Indel	GTTTTGGAAAGCGCAAGAAG	TTAGACGTGGGATGGGACAT	44154960	This study	Gene mapping
VaSdp01	GTATGGGATTTCAGCAATGT	AGCTGAAAGCTTGTAATTCG	29107741	This study	Gene mapping
VaSdp03	TGCCTACATCAAATAACCAA	CGGTTCAAACATGTCTCATT	13925914	This study	Gene mapping
VaSdp05	AGTATGCGCTGGTACATTTT	ATTGTTCCATAGCATTTTGA	27873860	This study	Gene mapping
VaSdp06	CAGAAATCCACAACAAGCAT	TTTCATCCGTGAGTAGCTAAA	37354103	This study	Gene mapping
VaSdp08	GACTTCTCGTGACATGCTTC	AAAAGGGTAGAGAGCCAAGT	29126427	This study	Gene mapping
VaSdp09	CTCAATTATTTCCCTAATTCAAC	TTTTTCCTAACGGAAATGTA	29131290	This study	Gene mapping
VaSdp10	TTGTTGTTTGATAGGGTGAA	ATTGCCACTTAAGGCACATA	31234822	This study	Gene mapping
VaSdp11	TTCCCTTTAAAGTGCAAAAG	CATGCGATCAAGATATTCAA	29132824	This study	Gene mapping
VaSdp12	TGAGTCAAACATGTCGGTAA	CAATCTTATTTTCACCGTTCA	29768432	This study	Gene mapping
VaSdp13	ATTTGGGTTTTGGAAAGACT	CCAGAAAATAGGTACCTCCA	43149797	This study	Gene mapping
VaSdp14	AGATCTAGCTAGCAGGCAAA	GTGGACATTAGGTCACCAAC	29153941	This study	Gene mapping
VaSdp15	AGGTTAGATGCAAATACAAAAAC	ACTTACCGACATGTTTGACTC	30539829	This study	Gene mapping
VaSdp16	TTGTCGATGTTAACAAATGG	CGTAATATTTTCAAAAGCTCGT	27935546	This study	Gene mapping
VaSdp17	TTGTTGTTTGATAGGGTGAA	ATTGCCACTTAAGGCACATA	31234822	This study	Gene mapping
cp04220	AGACGAAAGCTTGGACACGAGAAG	TCACTGTCCTTTAATGCTCACGCA	29311232	Kongjaimun et al. (2012)	Gene mapping
cp05137	CCGATTGTAGATGATCCCGATTGT	TGATGATTGCTGTGGGGAAATATG	31187299	Kongjaimun et al. (2012)	Gene mapping
cp08288	CCAAACTTATCCATAGACCAACTCA	TCAGGCGAGGTTAAGCATTGGTAT	Not available	Kongjaimun et al. (2012)	Gene mapping
CEDC030	TGAGGGAATGGGAGAGAGGC	TCCGCAGATAGAGGCTCACG	Not available	Wang et al. (2004)	Gene mapping
CEDG074	CGAGTGAATGGAAGGGAGTC	ATTCTCACAGCACGGACCAC	31822876	Wang et al. (2004)	Gene mapping
CEDG102	GCCAAGGTGAACGGTGGTG	GAGCGAGAATGGCGGAAGG	30359175	Wang et al. (2004)	Gene mapping
CEDG231	GAGGCTACGAGAAGAGAGTG	CGCCAACCATCATCACAGTG	28697573	Wang et al. (2004)	Gene mapping
CEDG128	CTGCCAAAGATGGACAACTTGGAC	GCCAACCATCATCACAGTGC	28697636	Wang et al. (2004)	Gene mapping
CEDG214	CACTCACTGCAAAGAGCAAC	CTACCTATCTGAGGGACAC	26548328	Wang et al. (2004)	Gene mapping
CEDG256	CCTTCACTATGTCCACATCC	GTTGTTGGTCGGTTCAGAG	27596788	Wang et al. (2004)	Gene mapping
KNAT7-1	GACAGGATATGTGTTGCCA	GATGCTATCACAATGCATCTT	31859710	This study	VrKNAT7-1 gene sequencing	Target LOC106767068
KNAT7-2	TTACGAACAGCTTCTCGC	GAAACGTTATCGCAAGCC	31860264	This study	VrKNAT7-1 gene sequencing	Target LOC106767068
KNAT7-3	GTAATCTCGCCCACCTT	TCCGAAACCCGTAAGGA	31861020	This study	VrKNAT7-1 gene sequencing	Target LOC106767068
KNAT7-4	GGCTTGCGATAACGTTTC	TAGATCCTTTGAGCACGAC	31861617	This study	VrKNAT7-1 gene sequencing	Target LOC106767068
KNAT7-5	ACTGCGTTAATCCATTCGA	GAACCTCTCACAATAGGCAT	31862291	This study	VrKNAT7-1 gene sequencing	Target LOC106767068
KNAT7-6	GTGGAACATCAGGAAATCAGT	ATGCAATGCAAGTAGCGT	31863006	This study	VrKNAT7-1 gene sequencing	Target LOC106767068
KNAT7-7	TGGTGATCGTTTTGCTGAA	ACTGATGTTGTGTCCCCA	31863908	This study	VrKNAT7-1 gene sequencing	Target LOC106767068
KNAT7-8	TTGCATCTAATGCTGACGA	CACTAGAGATCAAACTTGCTG	31864614	This study	VrKNAT7-1 gene sequencing	Target LOC106767068
qVrKNAT7-1	TTACGAACAGCTTCTCGC	TTAACGCACATAACACGATC	31860264	This study	Gene expression	Target LOC106767068
qVrP450	CCCATTGATCTGCAAGACCT	CAACACCTCTGGCAAAATGA	Not available	This study	Gene expression	Target LOC106758797
VrACTIN-1	GAGGCTCCTCTTAACCCTAA	GTACGACCACTGGCATAGAG	Not available	Yundaeng et al. (2021)	Gene expression	Target Actin-1 (LOC106770112)
